# Supplementary material for: Prediction of Pharmacokinetics of IDP-73152 in Humans Using Physiologically-Based Pharmacokinetics
Source: Pharmaceutics. 2022 May 28;14(6):1157. doi: 10.3390/pharmaceutics14061157 (PMC9227536; doi:10.3390/pharmaceutics14061157)
Supplement: Supplementary file 1 [file pharmaceutics-14-01157-s001.zip]

Archive with 1 entries (1 files):
- pharmaceutics-1736543-supplementary.pdf
